# Supplementary material for: The Olive Phenolic S–(–)–Oleocanthal as a Novel Intervention for Neuroendocrine Prostate Cancers: Therapeutic and Molecular Insights
Source: Nutrients. 2025 Dec 17;17(24):3947. doi: 10.3390/nu17243947 (PMC12735624; doi:10.3390/nu17243947)
Supplement: Supplementary file 1 [file nutrients-17-03947-s001.zip]

Archive with 1 entries (1 files):
- nutrients-4024247-supplementary.pdf
